# Supplementary material for: Stereolithography 3D Printing of Stimuli-Responsive Spin Crossover@Polymer Nanocomposites with Optimized Actuating Properties
Source: Nanomaterials (Basel). 2024 Jul 24;14(15):1243. doi: 10.3390/nano14151243 (PMC11313888; doi:10.3390/nano14151243)
Supplement: Supplementary file 1 [file nanomaterials-14-01243-s001.zip]

Archive with 1 entries (1 files):
- nanomaterials-3072151-supplementary.pdf
